# Supplementary material for: Chemical Signaling and Metabolomic Crosstalk in Endophytic Fungi–Medicinal Plant Symbioses for Natural Product Discovery and Sustainable Bioproduction
Source: Metabolites. 2026 Feb 28;16(3):164. doi: 10.3390/metabo16030164 (PMC13027687; doi:10.3390/metabo16030164)
Supplement: Supplementary file 1 [file metabolites-16-00164-s001.zip]

Archive with 1 entries (1 files):
- metabolites-4157484-supplementary.xlsx
