# Supplementary material for: Chemical Signaling and Metabolomic Crosstalk in Endophytic Fungi–Medicinal Plant Symbioses for Natural Product Discovery and Sustainable Bioproduction
Source: Metabolites. 2026 Feb 28;16(3):164. doi: 10.3390/metabo16030164 (PMC13027687; doi:10.3390/metabo16030164)
Supplement: Supplementary file 1 [file metabolites-16-00164-s001.zip › metabolites-4157484-supplementary.xlsx]

## Sheet: Sheet1
Table S1. Selected examples of pharmacologically active natural products from endophytic fungi of medicinal plants (2020–2025).
Host Plant (Species)	Endophytic Fungus	Metabolite Class	Key Compound(s)	Bioactivity / Mode of Action	Reference
Ficus carica	Aspergillus oryzae	Fatty acid esters, long-chain fatty acids	Oleic acid methyl ester, linoleic acid ethyl ester, behenic acid methyl ester, eicosanoic acid methyl ester, cis-5,8,11,14,17-eicosapentaenoic acid	Antioxidant; cytotoxic to HepG‑2, HeLa, MCF‑7 cells	Yehia, R.; Almustafa, H.; Abdel-Gaber, R. Evaluation of Antioxidant, Cytotoxic, and DNA Damage Protection Ac-tivities of Endophytic Fungus Aspergillus Oryzae Isolated from Ficus Carica Medicinal Plant. Arq. Bras. Med. Veterinária E Zootec. 2025, doi:10.1590/1678-4162-13296.
Polygala sinaica	Fusarium oxysporum	Phthalate esters	Bis(2‑ethylhexyl) phthalate (DEHP), dibutyl phthalate (DBP)	Broad antibacterial and antifungal activity against multidrug‑resistant Gram‑positive/Gram‑negative bacteria and Candida tropicalis	Amr, E.; Sorour, N.; El-Sayed, A.; Fayed, M.; El-Baz, A.F. First Report on Fusarium Oxysporum, an Endophyte of Polygala Sinaicum: Isolation and Identification of Biologically Active Natural Metabolites. Int. Microbiol. Off. J. Span. Soc. Microbiol. 2025, doi:10.1007/s10123-025-00690-3.
Medicago sativa, Medicago lupulina	Phoma medicaginis	Macrolide lactone	Brefeldin A	Antibiotic; induces apoptosis in cancer cells	Muthukrishnan, S.; Prakathi, P.; Sivakumar, T.; Thiruvengadam, M.; Jayaprakash, B.; Baskar, V.; Rebezov, M.; Derkho, M.; Zengin, G.; Shariati, M. Bioactive Components and Health Potential of Endophytic Micro-Fungal Diversity in Medicinal Plants. Antibiotics 2022, 11, doi:10.3390/antibiotics11111533.
Various medicinal plants	Cladosporium cladosporioides, Graminicolous helminthosporium, Bipolaris australiensis	Aromatic heterocycles, phenolics, fatty acids	Brallobarbital, 5‑methyl‑2‑phenylindolizine, benzo[h]quinoline, n‑hexadecanoic acid, cis‑vaccenic acid	Antioxidant; antibacterial; in silico EGFR binding suggests anticancer potential
Cola acuminata	Lasiodiplodia theobromae	Mixed small molecules	Oxalic acid isobutyl nonyl ester, 2,4‑di‑tert‑butylphenol, hexadecanoic acid	Potent antiplasmodial activity vs. chloroquine‑resistant Plasmodium falciparum with low erythrocyte toxicity	Nwobodo, D.; Okoye, N.; Mudkhur, M.S.; Ikem, J.C.; Eze, P.; Okoye, F.; Saki, M.; Esimone, C. In Vitro Antiplasmodial and Anticancer Analyses of Endophytic Fungal Extracts Isolated from Selected Nigerian Medicinal Plants. Sci. Rep. 2024, 14, doi:10.1038/s41598-024-66456-5.
Bambusa vulgaris	Curvularia lunata Bv4	Mixed small molecules	Oxalic acid derivatives, fatty acids	Moderate antiplasmodial activity; weak cytotoxicity to Jurkat cells
Elaeis guineesis	Curvularia lunata Eg7	Mixed small molecules	Oxalic acid derivatives, fatty acids	Moderate antiplasmodial activity; weak cytotoxicity to Jurkat cells
Plectranthus amboinicus	Aspergillus versicolor CASF1	Fatty acid ester, other volatiles	Hexadecanoic acid, 2‑hydroxy‑1‑(hydroxymethyl) ethyl ester	Antibacterial; cytotoxic to drug‑resistant KB.CHR.8‑5 cells	Manaswini, S.; Akshata, R.; Bhoomika, V.; Nandini, P.; Ganapathy, K.; Deeshma, K. Antimicrobial and Cytotoxic Potential of Endophytic Aspergillus Versicolor Isolate from the Medicinal Plant Plectranthus Amboinicus. Curr. Mi-crobiol. 2025, 82, doi:10.1007/s00284-024-04050-8.
Agathophora alopecuroides	Aspergillus terreus AUMC16223	Polyketide‑like, fatty acids	Not fully characterized; rich in phenolic‑like metabolites	Antimicrobial; antioxidant; cytotoxic to A549 lung carcinoma with low toxicity to WI‑38 normal cells	Osman, M.; Abou-Zeid, A.; Abu-Saied, M.; Ayid, M.; El-Zawawy, N. Diversity and Bioprospecting Activities of Endophytic Fungi Associated with Different Egyptian Medicinal Plants. Sci. Rep. 2025, 15, doi:10.1038/s41598-025-01202-z.
Various Egyptian medicinal plants	Aspergillus sp.3	Mixed secondary metabolites	Not specified	Broad‑spectrum antimicrobial and antioxidant activity; basis for selection and further cytotoxic evaluation
Diverse medicinal plants	Multiple endophytic Aspergillus spp.	Terpenoids, alkaloids, polyketides, meroterpenoids	Numerous sesquiterpenes, meroterpenoids and polyketides	Antibacterial, anticancer, antiplasmodial, anti‑inflammatory, antioxidant, immunosuppressive	1. Hagag, A.; Abdelwahab, M.; El-Kader, A.A.; Fouad, M. The Endophytic Aspergillus Strains: A Bountiful Source of Natural Products. J. Appl. Microbiol. 2022, 132, 4150–4169, doi:10.1111/jam.15489. 2. Amirzakariya, B.Z.; Shakeri, A. Bioactive Terpenoids Derived from Plant Endophytic Fungi: An Updated Review (2011-2020). Phytochemistry 2022, 113130, doi:10.1016/j.phytochem.2022.113130. 3. Hashem, A…
